# Supplementary material for: Maternal Serum and Cord Blood Leptin Concentrations in African Newborns: Relationship to Birth Weight and Gender
Source: Nutrients. 2025 Jan 30;17(3):515. doi: 10.3390/nu17030515 (PMC11821249; doi:10.3390/nu17030515)
Supplement: Supplementary file 1 [file nutrients-17-00515-s001.zip]

Archive with 1 entries (1 files):
- nutrients-3422119-supplementary.pdf
